# Supplementary material for: TERT translocation to mitochondria: Exploring its role in mitochondrial homeostasis
Source: PLoS Genet. 2025 Oct 27;21(10):e1011923. doi: 10.1371/journal.pgen.1011923 (PMC12582504; doi:10.1371/journal.pgen.1011923)
Supplement: S1 Data — (XLSX) [file pgen.1011923.s007.xlsx]

## Sheet: Figure 1
Figure 1D	Number of gold particles per cell
	U2OS	U2OS-TERT-HA	SAOS	SAOS-TERT-HA	SK-MEL28	HCT116
	0	33.3333	0	0	44.4444	45.4545
	0	42.8571	0	25	37.5	42.8571
	0	20	0	16.6667	50	44.4444
	0	37.5	0	0	28.5714	33.3333
	0	27.2727	0	20	50	50
	0	16.6667	0	25	33.3333	28.5714
	0	16.6667	0	14.2857	33.3333	50
	0	60	0	0	25	37.5
	0	25	0	25	66.6667	33.3333
	0	28.5714	0	20	33.3333	25
	0	40	0	33.3333	60	20
	0	28.5714	0	16.6667	37.5	50
	0	25	0	20	33.3333	40
	0	20	0	100	33.3333	28.5714
	0	25	0	16.6667	33.3333	40
	0	11.1111	0	0	33.3333	60
	0	33.3333	0	0	40	37.5
	0	33.3333	0	14.2857	50	66.6667
	0	25	0	20	33.3333	37.5
	0	20	0	25	50	40
	0	25	0	28.5714	50	25
	0	40	0	40	42.8571	42.8571
	0	25	0	0	40	44.4444
	0	20	0	20	50	42.8571
	0	0	0	0	33.3333	50
	0	28.5714	0	20	25	50
	0	12.5	0	16.6667	37.5	36.3636
	0	20	0	25	33.3333	28.5714
	0	16.6667	0	20	25	25
	0	0	0	0	33.3333	41.6667
	0	16.6667	0	0	50	33.3333
	0	0	0	20	33.3333	18.1818
	0	16.6667	0	0	0	37.5
	0	0	0	25	50	33.3333
	0	50	0	50	60	25
	0	25	0	0	37.5	37.5
	0	16.6667	0	20	16.6667	42.8571
	0	20	0	0	40	57.1429
	0	16.6667	0	0	50	50
	0	50	0	50	50	44.4444
	0	22.2222	0	0	57.1429	33.3333
	0	10	0	16.6667	25	44.4444
	0	18.1818	0	25	60	42.8571
	0	50	0	20	25	22.2222
	0	16.6667	0	50	0	50

## Sheet: Figure 2
		Telomerase activity													TERC RNA levels
Figure 2B		Whole lysate			Mitochondrion			Mitoplast					Figure 2C		Whole lysate			Mitochondrion			Mitoplast
		EXP1	EXP2	EXP3	EXP1	EXP2	EXP3	EXP1	EXP2	EXP3					EXP1	EXP2	EXP3	EXP1	EXP2	EXP3	EXP1	EXP2	EXP3
	U2OS	0	0.003	0	0	0	0	0	0	0				U2OS	0	0.017	0.025	0.008	0	0	0	0	0
	U2OS-TERT-HA	0	0.004	0	0	0	0	0	0	0				U2OS-TERT-HA	0.769	0.003	0.001	0	0.001	0	0.001	0	0
	SAOS	0	0	0	0.0003	0.0006	0	0	0	0				SAOS	2.671	2.62	2.65	0.25	0.17	0.188	0.128	0.11	0.052
	SAOS-TERT-HA	0.178	0.321	0.1683	0.042	0.0445	0.0205	0	0.003	0				SAOS-TERT-HA	8.878	3.893	2.42	1.909	0.847	0.685	0.095	0.056	0
	HCT116	1	1	1	0.0058	0.0068	0.0246	0	0	0				HCT116	29.283	37.289	9.698	0.125	0.428	0.39	0.187	0.097	0.138
	SKMEL-28	0.154	0.155	0.139	0.0113	0.011	0.0515	0	0.0007	0				SKMEL-28	1	1	1	0.478	1.729	1.404	0.043	0.046	0.043435

## Sheet: Figure 3
	Figure 3B									Figure 3C							Figure 3D						Figure 3E
		Relative IP/Input Ratio									IP fold enrichment							Fold change						Fold change
			ND1								ND1							ND1						ND1
			EXP1	EXP2	EXP3	EXP4	EXP5				2 - ΔΔCt							EXP1	EXP2	EXP3				EXP1	EXP2	EXP3	EXP4
	IP	U2OS	0.147887	0.131765	0.337921	0.278838	0.502689				EXP1	EXP2	EXP3	EXP4				2 - ΔΔCt						2 - ΔΔCt
		U2OS-TERT-HA	0.310119	0.211939	0.33067	0.459103	1.04626			U2OS	1	1	1	1			U2OS	1	1	1			HFFF2	1	1	1	1
		Ratio	2.097	1.60846	0.978541	1.64649	2.08133			U2OS-TERT-HA	6.364	7.568	2.928	3.555			U2OS-TERT-HA	1.96564	2.04911	1.33937			HFFF2-TERT-HA	0.884164	0.665159	0.348102	0.503099
			ND3								ND3
			EXP1	EXP2	EXP3	EXP4					2 - ΔΔCt							ND3						ND3
	IP	U2OS	0.256537	3.20628	0.686019	0.870283					EXP1	EXP2	EXP3	EXP4				EXP1	EXP2	EXP3				EXP1	EXP2	EXP3	EXP4
		U2OS-TERT-HA	0.573585	4.6668	0.865325	1.55487				U2OS	1	1	1	1				2 - ΔΔCt						2 - ΔΔCt
		Ratio	2.23588	1.45552	1.26137	1.78663				U2OS-TERT-HA	8.084	5.483	6.68	5.37			U2OS	1	1	1			HFFF2	1	1	1	1
																	U2OS-TERT-HA	1.48968	1.46409	0.975778			HFFF2-TERT-HA	0.901894	0.584424	0.586265	0.590648
			ND5
			EXP1	EXP2	EXP3	EXP4	EXP5
	IP	U2OS	0.438985	0.645249	2.12714	0.517719	0.494389											ND5						ND5
		U2OS-TERT-HA	0.525395	1.06009	3.14922	1.09161	0.945135											EXP1	EXP2	EXP3				EXP1	EXP2	EXP3	EXP4
		Ratio	1.19684	1.64292	1.4805	2.1085	1.91172											2 - ΔΔCt						2 - ΔΔCt
																	U2OS	1	1	1			HFFF2	1	1	1	1
			COX1														U2OS-TERT-HA	1.39474	1.23542	1.14472			HFFF2-TERT-HA	0.823591	0.768	0.888843	0.617709
			EXP1	EXP2	EXP3	EXP4	EXP5
	IP	U2OS	0.0854472	0.189091	0.824168	0.975787	0.291143
		U2OS-TERT-HA	0.19847	0.222507	1.57331	1.34382	0.470264											COX1						COX1
		Ratio	2.32272	1.17672	1.90897	1.37717	1.61523											EXP1	EXP2	EXP3				EXP1	EXP2	EXP3	EXP4
																		2 - ΔΔCt						2 - ΔΔCt
																	U2OS	1	1	1			HFFF2	1	1	1	1
																	U2OS-TERT-HA	1.14472	0.891929	1.30134			HFFF2-TERT-HA	0.641713	0.683	0.650671	0.576343

## Sheet: Figure 4
Figure 4C					Figure 4E					Figure 4F
						Relative BrdU incorporation					mtDNA copy number
	Relative BrdU incorporation					EXP1	EXP2	EXP3			EXP1	EXP2	EXP3	EXP4
	EXP1	EXP2	EXP3		U2OS	65557	10126	30667			2 - ΔCt
U2OS	132586	440151	247694		U2OS-TERT-HA	138589	13534	66225		HFFF2	900.7	481.6	503.6	941.9
U2OS-TERT-HA	207364	691964	444130		Increase	2.11403	1.33656	2.15949		HFFF2-TERT-HA	438.6	675.4	758.8	842
Increase	1.564	1.57211	1.79306
						EXP1	EXP2	EXP3			EXP1	EXP2	EXP3	EXP4	EXP5	EXP6	EXP7	EXP8	EXP9	EXP10
					HFFF2	18395	18735	21481			2 - ΔCt
					HFFF2-TERT-HA	33528	39097	39094		U2OS	308.7	421.7	342.5	445.7	362	643.6	503.2	634.7	325.2	266.9
					Increase	1.82267	2.08684	1.81993		U2OS-TERT-HA	313	386.7	290	458.3	380	760.1	682.6	1144.1	414.4	576

## Sheet: Figure 5
Figure 5		HBA1	0.001	Negative control
		H2AZ1	0.394	Negative control
		MEIOC	0.002	Negative control
		DSP	0.596	Negative control
		RUVBL1	0.789	Positive control
		ACD	0.843	Positive control
		HSP90AA1	0.983	Positive control
		SMARCA4	1	Positive control
		TFB1M	1
		TFB2M	1
		TWNK	0.991
		POLRMT	0.988
		ND1	0.957
		TFAM	0.918
		RELA	0.912
		LONP1	0.868
		POLG	0.83
		ATAD3A	0.824
		SLC25A5	0.403
		SLC25A6	0.151
		SSBP1	0.001

## Sheet: Figure 6
Figure 6B								Figure 6C		Number of mitochondria per cell							Figure 6D		Mitochondrial area (µm2)							Figure 6E		Number of autophagosomes per cell						Number of mitophagosomes per cell
										HFFF2	HFFF2-TERT-HA	U2OS	U2OS-TERT-HA						HFFF2	HFFF2-TERT-HA	U2OS	U2OS-TERT-HA						HFFF2	HFFF2-TERT-HA	U2OS	U2OS-TERT-HA			HFFF2	HFFF2-TERT-HA	U2OS	U2OS-TERT-HA
		Relative fluorescence intensity								19	34	16	32						2397	2007	3116	1950						0	2	1	1			0	0	0	0
		EXP 1	EXP 2	EXP 3	EXP 4					17	37	46	44						1555	1674	4073	2098						0	1	0	1			0	0	0	0
	U2OS	91759	127947	196200	162565					12	52	24	54						2784	1254	10687	2345						0	2	0	0			0	1	1	1
	U2OS-TERT-HA	66724	96968	91515	55066					25	16	15	50						2919	754	2786	2895						0	0	0	0			0	0	0	0
	Increase	0.727166	0.757876	0.466437	0.338732					21	43	29	36						2554	1212	3556	1987						0	1	0	1			0	0	0	1
										21	35	31	44						2379	1350	3660	2194						1	0	0	2			1	0	0	1
										40	12	23	50						4939	566	3882	2012						0	0	1	3			0	0	1	2
										16	17	36	35						1343	668	2248	3456						0	0	0	2			0	0	2	2
										28	19	31	32						1895	899	2895	3122						1	1	0	3			0	1	0	1
										26	24	29	30						2093	1256	3449	1095						1	0	0	0			0	0	0	0
										24	27	30	27						2664	1354	5819	1874						0	3	0	0			0	0	0	0
										20	20	33	45						1243	988	4997	3985						1	0	0	1			0	0	0	1
										21	39	39	43						2783	1522	2681	3554						2	1	0	1			0	0	0	0
										25	24	27	30						2554	1125	3162	2998						0	1	0	3			0	1	0	0
										19	42	42	39						1798	1887	2373	3094						0	2	1	3			0	2	1	1
										26	40	18	46						2823	1169	2140	2885						1	1	0	3			0	2	0	0
										22	30	58	49						2423	1489	4984	4012						2	1	3	0			1	1	2	2
										24	33	29	19						2564	2457	4183	1011						0	2	0	0			0	0	0	0
										20	32	25	33						1674	1784	2987	2874						0	1	0	0			0	2	0	0
										21	31	32	28						1933	1659	3129	1985						0	1	0	2			0	0	0	1
										20	28	29	30						2484	1664	2794	2154						0	2	1	1			0	0	0	2
										18	44	55	11						2032	1984	4160	628						0	4	1	0			0	1	0	1
										16	29	40	16						2290	1654	3679	1326						1	0	0	1			0	0	0	0
										31	39	39	30						3986	2093	3198	2857						1	0	1	2			1	0	0	1
										25	32	20	70						2564	1775	2475	6171						0	2	0	1			0	0	0	2
										32	28	35	24						4776	1998	4340	2083						0	0	0	0			0	1	1	0
										36	37	28	55						5098	2776	3186	5135						1	3	0	3			0	1	1	2
										31	30	38	29						2987	1343	4348	2141						0	2	0	1			0	0	0	0
										39	15	48	31						1765	1129	7701	2942						0	1	1	0			0	0	1	1
										23	22	30	48						2987	1665	5371	2939						0	0	0	3			0	1	0	2
										24	25	31	32						2664	1774	10112	1438						1	0	0	2			0	0	0	0
										21	29	31	40						2112	1345	9853	2349						0	0	1	2			0	0	0	0
										21	36	27	62						2243	1654	6375	4058						0	3	0	1			1	0	0	1
										16	35	8	36						1986	1764	1569	2938						0	2	0	1			0	2	0	1
										24	29	34	31						2554	1765	4430	2583						0	3	0	1			0	2	0	1
										19	38	16	37						1298	1443	2159	2097						0	3	0	2			0	3	0	0
										21	45	23	30						2897	1099	4591	1334						0	1	2	0			1	1	1	1
										26	34	45	48						2765	2880	7694	2075						1	1	3	2			0	0	0	2
										24	19	31	34						2094	1445	3917	2645						0	1	0	1			0	1	0	0
										21	42	34	54						2987	2654	4443	3097						0	2	0	2			0	2	0	0
										31	26	53	39						3675	1143	6606	3054						2	2	0	0			1	1	0	1
										33	25	48	42						2037	824	3151	3849						3	2	1	1			1	2	1	0
										23	42	24	55						2987	2582	3118	3628						0	1	0	1			0	0	0	2
										12	52	31	54						2076	2623	3868	3095						0	1	0	1			0	1	0	1
										25	24	17	56						2098	1286	4427	2803						0	2	1	2			0	0	0	2
										18	37	22	40						2645	2488	3612	1652						1	1	0	1			0	0	0	1
										22	45	44	60						2565	2632	5320	4044						1	1	0	0			0	2	0	0
										11	35	48	40						1123	2583	3453	3697						2	0	0	1			0	0	1	0
										22	27	31	39						2987	930	2205	1865						0	2	0	1			0	1	0	0
										13	30	33	40						993	1996	3324	3694						0	2	1	1			0	1	1	1
										22	32	30	41						2654	1962	4572	4784						1	4	1	2			0	2	0	1
										20	50	12	27						2324	1492	3512	2989						0	4	0	1			1	1	0	0
										23	30	44	29						1998	3849	5807	2439						0	5	1	1			0	1	0	1
										17	22	22	41						1543	1265	3775	1769						0	3	1	0			0	0	0	0
										21	22	25	31						2854	1519	3998	3338						0	2	0	0			2	0	0	1
										28	22	37	34						2754	1691	4875	3380						0	2	0	0			0	0	0	0
										30	29	10	23						3982	1416	3091	2081						0	2	1	1			0	0	1	0
										19	36	36	35						1875	1723	5981	1986						1	4	0	1			1	0	0	1
										22	32	36	41						2793	1506	6012	4985						1	3	0	0			0	1	1	1
										28	25	18	24						2095	1654	3045	2095						0	0	0	1			0	3	0	1

## Sheet: Figure 7
Figure 7A			glycoATP Production Rate (pmol/min/ug prot)	mitoATP Production Rate (pmol/min/ug prot)			Figure 7B			glycoATP Production Rate (pmol/min/ug prot)	mitoATP Production Rate (pmol/min/ug prot)		Figure 7C		Basal oxygen consumption rate
	EXP1	HFFF2	27.8	47.74				EXP1	U2OS	10.32	5.08				HFFF2	HFFF2-TERT-HA	U2OS	U2OS-TERT-HA
		HFFF2-TERT-HA	19.4	24.47					U2OS-TERT-HA	8.99	4.88			EXP1	11.94	7.03	2.15	1.72
	EXP2	HFFF2	29.21	36.83				EXP2	U2OS	16.36	8.91			EXP2	10.58	8.22	3.07	1.46
		HFFF2-TERT-HA	29.92	26.71					U2OS-TERT-HA	5.9	3.38			EXP3	12.36	8.21	5.52	4.95
	EXP3	HFFF2	33.53	55.69				EXP3	U2OS	27.74	16.97			EXP4	8.08	6.57	7.22	3.17
		HFFF2-TERT-HA	9.48	8					U2OS-TERT-HA	22.88	16.58
	EXP4	HFFF2	22.69	35.39				EXP4	U2OS	35.19	19.04
		HFFF2-TERT-HA	23.84	27.2					U2OS-TERT-HA	14.57	10.75

## Sheet: Figure S1
Figure S1B			TERC RNA levels						Figure S1C		Telomerase activity
			EXP1	EXP2	EXP3						EXP1	EXP2	EXP3
		U2OS	0	0.017	0.025					U2OS	0	0.003	0
		U2OS-TERT-HA	0.769	0.003	0.001					U2OS-TERT-HA	0	0.004	0
		SAOS	2.671	2.62	2.65					SAOS	0	0	0
		SAOS-TERT-HA	8.878	3.893	2.42					SAOS-TERT-HA	0.178	0.321	0.1683
		HCT116	29.283	37.289	9.698					HCT116	1	1	1
		SKMEL-28	1	1	1					SKMEL-28	0.154	0.155	0.139
